# Supplementary material for: A Novel Fluorescence Sensor for Iodide Detection Based on the 1,3-Diaryl Pyrazole Unit with AIE and Mechanochromic Fluorescence Behavior
Source: Molecules. 2023 Oct 16;28(20):7111. doi: 10.3390/molecules28207111 (PMC10609397; doi:10.3390/molecules28207111)
Supplement: Supplementary file 1 [file molecules-28-07111-s001.zip]

Archive with 1 entries (1 files):
- molecules-2621453-supplementary.pdf
